# Supplementary material for: Springback characteristics and influencing laws of four-axis flexible roll bending forming for aluminum alloy
Source: PLoS One. 2024 Aug 27;19(8):e0306604. doi: 10.1371/journal.pone.0306604 (PMC11349108; doi:10.1371/journal.pone.0306604)
Supplement: S1 File — (ZIP) [file pone.0306604.s001.zip]

Archive with 3 entries (2 files):
- Data packet/
- Data packet/code description.docx
- Data packet/code.txt
