# Supplementary material for: Springback characteristics and influencing laws of four-axis flexible roll bending forming for aluminum alloy
Source: PLoS One. 2024 Aug 27;19(8):e0306604. doi: 10.1371/journal.pone.0306604 (PMC11349108; doi:10.1371/journal.pone.0306604)
Supplement: S1 File — (ZIP) [file pone.0306604.s001.zip › Data packet/code.txt]

import numpy as np
import matplotlib.pyplot as plt
from scipy.optimize import curve_fit

# Mock function to simulate complex relationship between process parameters and rebound rate
def complex_rebound_model(rolling_speed, feed_rate, mold_radius, pre_deformation, temperature):
    # Simulate non-linear effects and interactions between variables
    interaction_effect = (rolling_speed / 100) * np.log(feed_rate + 1) * (100 / mold_radius) * np.sqrt(pre_deformation)
    temperature_effect = np.tanh(temperature / 300)  # Hypothetical non-linear temperature effect
    base_rebound_rate = 10  # Base rebound rate for normalization
    rebound_rate = base_rebound_rate + interaction_effect + temperature_effect * 10  # Arbitrary scale factor for temperature effect
    return rebound_rate

# Generate synthetic data for demonstration
np.random.seed(42)  # For reproducibility
rolling_speeds = np.random.uniform(30, 60, 100)
feed_rates = np.random.uniform(10, 20, 100)
mold_radii = np.random.uniform(50, 150, 100)
pre_deformations = np.random.uniform(1, 3, 100)
temperatures = np.random.uniform(20, 200, 100)  # Temperature in degree Celsius

# Calculate rebound rates for the generated dataset
rebound_rates = [complex_rebound_model(rs, fr, mr, pd, temp) for rs, fr, mr, pd, temp in zip(rolling_speeds, feed_rates, mold_radii, pre_deformations, temperatures)]

# Example: Analyze the effect of rolling speed on rebound rate using curve fitting
# Note: This is a simplification. Real-world relationships might not fit simple curves.
def fit_func(x, a, b, c):
    return a * np.log(b * x) + c

params, _ = curve_fit(fit_func, rolling_speeds, rebound_rates)

# Plotting the fitted curve against actual data
plt.scatter(rolling_speeds, rebound_rates, label='Actual Data')
plt.plot(np.sort(rolling_speeds), fit_func(np.sort(rolling_speeds), *params), color='red', label='Fitted Curve')
plt.xlabel('Rolling Speed (mm/s)')
plt.ylabel('Rebound Rate (%)')
plt.title('Complex Analysis of Rolling Speed Effect on Rebound Rate')
plt.legend()
plt.show()
